# Supplementary material for: Gene expression in the rat brain: High similarity but unique differences between frontomedial-, temporal- and occipital cortex
Source: BMC Neurosci. 2011 Jan 26;12:15. doi: 10.1186/1471-2202-12-15 (PMC3040714; doi:10.1186/1471-2202-12-15)
Supplement: Additional file 1 — Numbers of regionally enriched genes. This file presents the number of genes enriched in rat cortical regions according to the two microarray platforms and the different comparisons used in the study [file 1471-2202-12-15-S1.XLS]

## Sheet: additional file 2
Additional file 1. Number of genes enriched in a rat cortical region according
to the different criteria set in the study
Test	Sample	Comparison	Number of genes *
			AB1700	Illumina
SAM	FCx	CNS	34	nt
		Cx	22	81
		TCx	12	102
		OCx	12	29
	TCx	CNS	50	nt
		Cx	49	57
		FCx	25	43
		OCx	8	27
	OCx	CNS	14	nt
		Cx	12	83
		FCx	15	64
		TCx	13	65
Total unique genes			184	345
nt: not tested
* SAM FDR=0
