# Supplementary material for: Gene expression in the rat brain: High similarity but unique differences between frontomedial-, temporal- and occipital cortex
Source: BMC Neurosci. 2011 Jan 26;12:15. doi: 10.1186/1471-2202-12-15 (PMC3040714; doi:10.1186/1471-2202-12-15)
Supplement: Additional file 4 — Full list of regionally enriched genes identified in this study. This file presents the full list of 65 genes enriched in FMCx, TCx or OCx, including gene ID, gene symbol, gene name, fold differences, AB1700-, Illumina- and TaqMan probe IDs and significance of differential expression according to each of the three platforms. [file 1471-2202-12-15-S4.XLS]

## Sheet: Additional file 2
Additional file 4. Full list of regionally enriched genes
	Gene ID	Gene Symbol	Gene Name	Fold difference 1			AB Probe ID	Significance AB	Comparison	Illumina Probe ID	Significance Illumina	Comparison	TaqMan ID	Significance TaqMan 3
				FMCx	TCx	Ocx
1	290880	Adprhl1	ADP-ribosylhydrolase like 1		2.79516	6.91674	22028751	FDR 0	Cx OCx	GI_61556809-S	FDR 0	Cx OCx	Rn01482627_m1	1.68729e-11
2	24173	Adra1b	adrenergic receptor, alpha 1b		1.14706	2.68331	21518266	FDR 6,8	OCx	GI_47575852-S	FDR 0	Cx TCx OCx
3	688800	Aldh3b2	aldehyde dehydrogenase 3 family, member B2		1.87854	2.32489	22182173	FDR 0	CNS Cx	not present	na	na
4	680404	C1ql3	complement component 1, q subcomponent-like 3		2.59007	2.07863	22066131	FDR 0	CNS Cx	not present	na	na	Rn01774924_m1	5.69825e-05
5	298744	Crim1	cysteine-rich motor neuron 1		2.04473	1.57788	21590144	FDR 0	CNS Cx TCx OCx	GI_62650230-S	FDR 0	TCx	Rn01498927_m1	not detected
6	338401	Crip2	cysteine-rich protein 2		1.61918	1.1644	22022042	FDR 0	TCx	GI_11968067-S	FDR 0	Cx
7	360546	Efnb3	ephrin B3		1.93044	1.52402	21531029	FDR>10	TCx	GI_62656308-S	FDR 0	TCx
8	312275	Ephb6	Eph receptor B6		1.48692	1.52437	22081667	FDR>10	CNS	GI_62647129-S	FDR 0	Cx
9	63847	Fxyd6	FXYD domain-containing ion transport regulator 6		2.55051	1.13154	22265117	FDR 0	CNS TCx 2	GI_11612667-S	FDR 0	TCx	Rn01421948_m1	4.05775e-06
10	171101	Grp	gastrin releasing peptide		3.06571	1.88105	21120167	FDR 0	CNS Cx	GI_49225023-S	FDR 0	Cx TCx	Rn00592059_m1	5.95579e-12
11	29430	Hap1	huntingtin-associated protein 1, transcript variant 2.		2.23809	1.53674	20760796	FDR 1,4	CNS Cx	GI_30061482-A	FDR 0	TCx
12	25593	Hcrtr1	hypocretin (orexin) receptor 1		3.81791	1.77196	20848282	FDR>10	TCx	GI_6981017-S	FDR 0	Cx TCx
13	362454	Hebp1	heme binding protein 1		1.8603	1.42449	21991156	FDR 7,4	TCx	GI_62648267-S	FDR 0	Cx TCx
14	363058	Igsf4a	immunoglobulin superfamily, member 4A		1.84813	1.0346	22181276	FDR 0	TCx	GI_62653618-A	FDR 0	TCx
15	289664	Ldb2	LIM domain binding 2		2.30944	1.29078	22170776	FDR 0	CNS	GI_62660569-S	FDR 0	TCx	Rn01442972_m1	4.76152e-06
16	362051	Lmo4	LIM domain only 4		2.02616	1.63743	21604135	FDR 0	CNS Cx TCx	GI_57527554-S	no		Rn01748321_m1	1.77826e-07
17	303563	Nags	N-acetylglutamate synthase		2.39725	2.76826	20993313	FDR 0	CNS Cx	GI_62657101-S	FDR 0	Cx TCx OCx
18	81737	Ntf3	neurotrophin 3		2.42998	1.0346	21971085	FDR 3,6	TCx 2	GI_47271539-S	FDR 0	TCx
19	315435	Panx1	pannexin 1		1.69538	2.11337	21316759	FDR 0	CNS Cx OCx	GI_40786482-S	FDR 0	Cx
20	306055	Pcdh17	protocadherin 17		2.14964	2.81269	21587608	FDR 0	CNS Cx TCx OCx	GI_62661769-S	FDR 0	Cx TCx OCx
21	25741	Pfkl	phosphofructokinase, liver, B-type		1.44899	1.25533	22195504	FDR 4,1	TCx	GI_62821821-S	FDR 0	Cx TCx
22	85332	Prkcdbp	protein kinase C, delta binding protein		1.56652	1.2705	20968856	FDR 0	CNS	GI_19745163-S	FDR 0	TCx
23	499420	Prmt2	protein arginine N-methyltransferase 2		1.75154	1.38222	20881376	FDR 1,4	TCx	GI_62665846-S	FDR 0	Cx TCx
24	rCG46329	rCG46329	unassigned Celera gene		2.14476	0.952499	21621449	FDR 0	TCx	not present	na	na
25	500863	Rspo2	R-spondin 2 homolog (Xenopus laevis)		2.18211	2.38343	21987901	FDR 0	Cx TCx OCx	GI_62652365-S	FDR 0	Cx
26	114207	Ryr1	ryanodine receptor 1, skeletal muscle		4.09568	3.19002	21604633	FDR 0	Cx	GI_62639297-S	FDR 0	Cx TCx OCx
27	365984	Siat7E	sialyltransferase 7E		3.7104	1.42674	21990947	FDR 0	TCx	GI_62644651-S	no		Rn01748476_m1	9.41754e-07
28	311642	Sulf2	sulfatase 2		1.48903	1.58233	21318306	FDR 0	Cx OCx	GI_62646388-S	FDR 0	Cx TCx
29	63845	Tmeff1	transmembrane protein with EGF-like and two follistatin-like domains 1		1.5689	1.85026	21397774	FDR 0	Cx OCx	GI_12711685-S	FDR 0	Cx TCx OCx
30	313436	Zcchc12	zinc finger, CCHC domain containing 12		2.19547	1.30184	21230146	FDR 0	TCx	GI_62078862-S	FDR 0	Cx TCx
31	362893	Arhgap9	Rho GTPase activating protein 9	2.22077		2.08511	20874280	FDR 8,1	FCx	GI_58865967-A	FDR 0	Cx FCx OCx
32	365564	Atoh7	atonal homolog 7 (Drosophila)	11.9721		5.39051	20930320	FDR 0	CNS Cx	GI_34852623-S	FDR 0	Cx	Rn01768496_g1	not detected
33	29242	Ca4	carbonic anhydrase 4	3.47484		1.48122	21231370	FDR 0	FCx	GI_9506448-S	FDR 0	FCx
34	171051	Cabp1	calcium binding protein 1	1.82347		1.79017	21666104	FDR 0	CNS	GI_19424181-S	FDR 0	FCx OCx
35	312166	Cadps2	Ca2+-dependent activator for secretion protein 2	2.19547		1.96631	21038470	FDR 0	CNS Cx FCx OCx	GI_62646911-S	FDR 0	Cx
36	296985	Clec2l	C-type lectin domain family 2, member L	2.26738		1.72146	21961812	FDR 0	CNS	GI_62647044-S	FDR 0	FCx
37	499431	Col13a1	collagen type XIII alpha-1 chain	13.6238		3.42049	20838969	FDR 0	CNS Cx	GI_62665968-S	FDR 0	Cx FCx OCx	Rn01433888_m1	2.01436e-10
38	64443	Gpr88	G-protein coupled receptor 88	3.10882		2.4809	21742611	FDR 0	Cx	GI_13928969-S	FDR 0	Cx	Rn02133938_s1	4.21668e-05
39	301073	Hhatl	hedgehog acyltransferase-like	4.46272		2.31687	21772361	FDR 0	CNS Cx	GI_62654512-S	FDR 0	Cx FCx	Rn01521344_g1	0.00101388
40	363984	Ikbke	inhibitor of kappaB kinase epsilon	2.48416		1.87888	22371147	FDR 0	CNS Cx	GI_62659283-S	FDR 0	FCx
41	116674	Jundp2	Jun dimerization protein 2	1.63236		1.54017	21192056	FDR 0	CNS	GI_16758765-S	FDR 0	Cx FCx
42	25327	Kcnc1	potassium voltage gated channel, Shaw-related subfamily, member 1	1.68587		1.39804	21407457	FDR 0	Cx FCx	GI_6981121-S	FDR 0	FCx
43	117023	Kcns1	K+ voltage-gated channel, subfamily S, 1	5.01928		3.07915	22284796	FDR 0	CNS Cx FCx	GI_16758837-S	FDR 0	Cx FCx	Rn00588597_m1	9.1529e-12
44	314627	LOC314627	similar to Serine/threonine-protein kinase SNK (Serum inducible kinase)	3.19182		2.2893	21489690	FDR 0	Cx	GI_62651741-S	FDR 0	Cx FCx
45	171447	Lphn2	latrophilin 2	1.71698		2.51878	22218081	FDR 0	CNS Cx FCx OCx	GI_19705538-S	FDR 0	Cx OCx	Rn00593014_m1	0.000661925
46	59073	Lxn	latexin	4.95798		3.28422	21682316	FDR 0	CNS Cx	GI_14269567-S	FDR 0	Cx FCx	Rn00581359_m1	6.79597e-10
47	64357	Mox2r	antigen identified by monoclonal antibody MRC OX-2 receptor	3.16945		2.29319	21671160	FDR 0	CNS Cx FCx OCx	GI_13027397-S	FDR 0	Cx FCx
48	24588	Nef3	neurofilament 3, medium	2.35247		1.7196	22333362	FDR 0	CNS Cx FCx OCx	GI_8393822-S	FDR 0	Cx FCx
49	29204	Neu2	neuraminidase 2	2.12788		1.62797	21591663	FDR 0	Cx	GI_8393827-S	FDR 0	Cx FCx
50	rCG41008	rCG41008	unassigned Celera gene	2.38072		2.41585	20738913	FDR 0	Cx FCx OCx	not present	na	na
51	305122	RGD1306921	similar to mKIAA1107 protein (predicted)	13.9459		7.36571	21947615	FDR 0	CNS Cx	not present	na	na
52	309288	Rorb	RAR-related orphan receptor beta	2.76206		1.61935	21671143	FDR 0	CNS Cx FCx	GI_62641934-S	FDR 0	FCx	Rn01451214_m1	0.000483653
53	81574	Scn1a	sodium channel, voltage-gated, type 1, alpha polypeptide	1.90964		1.70612	21750820	FDR 0	CNS Cx	GI_13540708-S	FDR 0	Cx
54	315611	Scn4b	sodium channel, voltage-gated, type IV, beta	5.48716		5.65616	21510925	FDR 0	Cx	GI_62653426-A	FDR 0	Cx OCx	Rn01418016_m1	0.00466242
55	29139	Dcn	decorin	1.97697	2.80213		22405685	FDR 0	CNS	GI_54020663-S	FDR 0	Cx FCx	Rn01503161_m1	4 5,8E-02
56	314386	Gpr68	G protein-coupled receptor 68	1.52747	1.93806		20793850	FDR 0	Cx TCx	GI_62651146-S	no
57	79247	Htr5b	5-hydroxytryptamine (serotonin) receptor 5B	6.97088	4.26428		21372096	FDR>10	FCx TCx	GI_34879476-S	FDR 0	Cx
58	306564	Htra4	serine peptidase 4	7.41975	2.9609		21718080	FDR 0	CNS Cx FCx	GI_62662911-S	FDR 0	Cx FCx TCx	Rn01478519_m1	7.09121e-06
59	84405	Il12a	interleukin 12a	1.7016	1.66693		21385904	FDR 0	CNS Cx	GI_16758119-S	FDR 0	Cx FCx TCx
60	364081	Irf6	interferon regulatory factor 6	3.60627	1.52454		22384771	FDR 0	Cx FCx	GI_62659982-S	FDR 0	Cx FCx
61	84410	Klf5	Kruppel-like factor 5	1.72626	1.86936		20770519	FDR 0	CNS Cx TCx	GI_16758121-S	FDR 0	Cx FCx TCx
62	688394	Mab21l1	mab-21-like 1 (C. elegans)	8.18742	6.63978		22404658	FDR 0	Cx	not present	na	na	Rn01772222_s1	0.00883145
63	81808	Nr2f1	nuclear receptor subfamily 2, group F, member 1 (Nr2f1).	1.58757	1.09488		21336932	FDR 0	FCx	GI_62642680	FDR 0	FCx
64	306451	Odz3	odd Oz/ten-m homolog 3 (Drosophila)	2.98279	1.88228		21867377	FDR 0	CNS Cx FCx TCx	GI_62662641-S	FDR 0	Cx FCx TCx	Rn01488100_m1	0.00466208
65	316164	Satb1	special AT-rich sequence binding protein 1	1.95303	1.3855		21934008	FDR 0	CNS	GI_62654618-A	FDR 0	Cx FCx
	1 To cortical region with greatest contrast
	2 Also significantly enriched in OCx
	3 ANOVA across all three areas
	4 Direct comparison OCx vs TCx, p= 3.8E-2
	na; not applicable
