# Supplementary material for: Gene expression in the rat brain: High similarity but unique differences between frontomedial-, temporal- and occipital cortex
Source: BMC Neurosci. 2011 Jan 26;12:15. doi: 10.1186/1471-2202-12-15 (PMC3040714; doi:10.1186/1471-2202-12-15)
Supplement: Additional file 5 — Features of regionally enriched genes observed in other data sets. This file lists expression features such as regional co-enrichment and preferences for certain cortical layers or cell types as well as tests for differential expression of regional genes in the different data sets used in the study. Each experiment has a separate data sheet; 1) regional co-enrichment in the rat brain [20], 2) developmental stages of the cortex [10], 3) cortical layers (Allen Mouse Brain Atlas), 4) cortical cell types [28] and 5) neuronal subtypes of the cortex [30]. [file 1471-2202-12-15-S5.XLS]

## Sheet: Regional enrichment
	Specific	FMCx	TCx	OCx	HiF	Str	Cb
FMCx +							Adprhl1
			Adra1b
					Aldh3b2
					C1ql3
			Crim1		Crim1
				Crip2		Crip2
					Efnb3
	Ephb6
				Fxyd6
				Grp
				Igsf4a	Igsf4a
				Ldb2
	Lmo4
	Nags
				Ntf3	Ntf3
	Panx1
					Pcdh17	Pcdh17
				Pfkl	Pfkl
				Prkcdbp
				rCG46329
					Rspo2
				Siat7e	Siat7e
					Sulf2
					Tmeff2
				Zcchc12	Zcchc12
TCx +						Arhgap9
	Atoh7
							Ca4
	Cabp1
							Cadps2
	Col13a1
						Gpr88
	Hhatl
	Jundp2
							Kcnc1
	Kcns1
							LOC314627
						Lphn2
							Lxn
	Mox2r
					Nef3
						Neu2
	RGD1306921
						rCG40008
	Rorb
							Scn1a
						Scn4b
OCx +	Dcn
							Gpr68
					Htr5b
	Htra4
			Irf6			Irf6
		Klf5
							Mab21|l
			Nr2f1				Nr2f1
			Odz3
	Satb1
	Alone	FMCx	TCx	OCx	HiF	Str	Cb
FMCx +	4		2	10	13	2	1
TCx +	9				1	6	6
OCx +	3	1	3		1	1	3

## Sheet: Developmental stage
	Before birth	P01	P04	P07	P14	P21	P30	Decrease	Flat		Probe_ID	Symbol	Name	p value
FMCx			Fxyd6								Rn.10032	Adra1b	Adrenergic receptor, alpha 1b	0
				Grp							Rn.10721	Jundp2	Jun dimerization protein 2	0
		Lmo4									Rn.10930	Grp	Gastrin-releasing peptide	0
									Adprhl1		Rn.10971	Nef3	Neurofilament 3, medium	0
									Hap1		Rn.11404	Lxn	Latexin	0
									Ryr1		Rn.12089	Lphn2	Latrophilin 2	0
							Hctr1				Rn.23560	Cabp1	Calcium binding protein 1	0
									C1ql3		Rn.2517	Lmo4	Similar to LIM domain only 4; LIM only 4; ethanol induced 4	0
			Crip2								Rn.32079	Scn1a	Sodium channel, voltage-gated, type 1, alpha polypeptide	0
							Adra1b				Rn.33095	Kcnc1	Potassium voltage gated channel, Shaw-related subfamily, member 1	0
									Igsf4a		Rn.4267	Crip2	Cysteine-rich protein 2	0
		Ntf3									Rn.44829	Tmeff1	Transmembrane protein with EGF-like and two follistatin-like domains 1	0
			Pfkl								Rn.51389	Ca4	Carbonic anhydrase 4	0
					Prkcdbp						Rn.839	Fxyd6	FXYD domain-containing ion transport regulator 6	0
								Tmeff2			Rn.9715	Ntf3	Neurotrophin 3	0
			Zcchc12								Rn.9731	Neu2	Neuraminidase 2	0
TCx							Jundp2				Rn.30012	Kcns1	K+ voltage-gated channel, subfamily S, 1	2.22045e-16
						Ca4					Rn.23849	Zcchc12	Similar to RIKEN cDNA 2810028A01	1.58762e-14
					Gpr88						Rn.59513	Gpr88	G-protein coupled receptor 88	7.44516e-13
							Kcns1				Rn.12281	Prkcdbp	Protein kinase C, delta binding protein	1.07057e-11
		Lphn2									Rn.88262	Hcrtr1	Hypocretin (orexin) receptor 1	3.60552e-11
				Lxn							Rn.4212	Pfkl	Phosphofructokinase, liver, B-type	4.36997e-10
					Nef3					Steady increase throughout dev	Rn.48723	Il12a	Interleukin 12 p35 subunit	1.34367e-06
							Scn1a				Rn.124439	Mox2r	Antigen identified by monoclonal antibody MRC OX-2 receptor	1.9179e-06
							Cabp2				Rn.37430	Hap1	Huntingtin-associated protein 1	2.2193e-06
							Kcnc1				Rn.87520	Ryr1	Ryanodine receptor 1 (skeletal)	1.02467e-05
									Mox2r		Rn.19928	Igsf4a	Similar to RA175	0.000105356
					Neu2						Rn.13498	C1ql3	Transcribed locus	0.00170861
OCx					Il12a						Rn.19589	Adprhl1	Similar to GH regulated TBC protein 1	0.0203761
									Dcn	Increases in hippo at P14	Rn.12385	Irf6	Transcribed locus	0.0785906
									Htr5b		Rn.106103	Dcn	Decorin	0.135996
									Irf6		Rn.10572	Htr5b	5-hydroxytryptamine (serotonin) receptor 5B	0.809496
Housekeeping AB								Actb
								Arbp
					B2m
								Gusb
								Hmbs
					Hprt
							Pgk1
								Ppib
								Tbc
					Tfrc
									Ubc
									Ywhaz
Housekeeping Warrington			Agpat
				Atp5o
									Bcat2
								Capn2
								Cetn2
			Dgcr6
								Eif2b2
	Ezr
	Hdac1
									Htr2c
								Hyal2
		Mlf2
								Mprip
									Oprs1
		Pmm1
								Polr2f
								Ppp1cc
		Prdx6
								Psma5
									Psmd7
								Rnps1
				Spr14
								Tagln2
									Tax1bp1
									Ttc1
								Txnrd1
			Wars
		Before birth	After birth	Flat	Decrease	Total
FMCx			10	5	1	16
TCx			11	1	0	12
OCx			1	3	0	4
Cx			22	9	1	32
Housekeeping AB			4	2	6	12
Housekeeping Warrington		2	8	6	11	27
Housekeeping		2	12	8	17	39
Percentage of total		Before birth	After birth	Flat	Decrease	Total
Cx		0	68.75	28.125	3.125	100
Housekeeping		5.12821	30.7692	20.5128	43.5897	100
		Before birth	After birth	Flat	Decrease	Total
FMCx		0	62.5	31.25	6.25	100
TCx		0	91.6667	8.33333	0	100
OCx		0	25	75	0	100
Cx		0	68.75	28.125	3.125	100
Housekeeping AB		0	33.3333	16.6667	50	100
Housekeeping Warrington		7.40741	29.6296	22.2222	40.7407	100
Housekeeping		5.12821	30.7692	20.5128	43.5897	100

## Sheet: Cortical layers
	Layer 1	Layer 2/3	Layer 4	Layer 5	Layer 6a	Layer 6b	No Preference	No Data	PCR
FMCx							Adprhl		*
								Adra1b
							Aldh3b2
								C1ql3	*
		Crim1							*
		Crip2			Crip2
							Efnb3
					Ephb6
		Fxyd6			Fxyd6	Fxyd6			*
					Grp				*
		Hap1
							Hcrtr1
		Hebp1
								Igsf4a
				Ldb2					*
		Lmo4			Lmo4				*
							Nags
							Ntf3
		Panx1
		Pcdh17
							Pfkl
		Prkcdbp
		Prmt2
								rCG46329
				Rspo2
				Siat7e					*
				Sulf2
				Tmeff2
				Zcchc12
TCx							Arhgap9
								Atoh7
		Ca4				Ca4
				Cabp1
		Cadps2		Cadps2		Cadps2
								Clec2l
							Col13a1
		Gpr88
							Hhatl
							Ikbke
							Jundp2
							Kcnc1
								Kcns1
						LOC314627 SNK	.
		Lphn2			Lphn2	Lphn2
		Lxn			Lxn
							Mox2r
		Nef3		Nef3		Nef3
								rCG41008
								RGD1306921
		Rorb
							Ryr1
				Scn1a
					Scn4b
OCx							Dcn
							Gpr68
							Htr5b
		Htra4
		Il12a
							Irf6
		Klf5
							Ma21|l
		Nr2f1
				Odz3
		Satb1			Satb1	Satb1
genes detected only in layer
	Layer 1	Layer 2/3	Layer 4	Layer 5	Layer 6a	Layer 6b	No Preference	No Data
FMCx		7		6	2		9	2
TCx		2		2	1	1	9	4
OCx		4		1			5	0
genes detected in layer
	Layer 1	Layer 2/3	Layer 4	Layer 5	Layer 6a	Layer 6b	No Preference	No Data
FMCx		10		5	5	1	9	2
TCx		7		5	3	5	9	4
OCx		5		1	1	1	5	0

## Sheet: Cell types
	Astrocytes	Oligodendrocytes	Neurons	None specific / Not significant				Probe Set ID	Entrez ID	Gene Symbol	Gene Name	p value
FMCx				C1ql3				1422520_at	18040	Nefm	neurofilament, medium polypeptide	6.05479e-07
	Igsf4a							1421101_a_at	16826	Ldb2	LIM domain binding 2	1.47806e-06
			Crim1					1428434_at		Zcchc12		3.52503e-06
	Crip2		Crip2					1416503_at	17035	Lxn	latexin	1.72661e-05
		Efnb3		Efnb3				1436295_at		Hcrtr1		2.84018e-05
				Fxyd6				1424525_at	225642	Grp	gastrin releasing peptide	3.36733e-05
			Grp					1423171_at	64378	Gpr88	G-protein coupled receptor 88	5.09915e-05
			Hap1					1420981_a_at	16911	Lmo4	LIM domain only 4	8.91255e-05
			Hcrtr1					1447602_x_at	72043	Sulf2		0.000162089
				Hebp1				1421255_a_at	29867	Cabp1	calcium binding protein 1	0.000230724
			Ldb2					1423771_at	109042	Prkcdbp	protein kinase C, delta binding protein	0.00121488
			Lmo4					1450121_at	20265	Scn1a	sodium channel, voltage-gated, type I, alpha	0.00135584
				Ntf3				1434008_at		Scn4b		0.00170246
		Panx1	Panx1					1418051_at	13848	Ephb6	Eph receptor B6	0.0019582
				Pcdh17				1455893_at	239405	Rspo2	R-spondin 2 homolog (Xenopus laevis)	0.00200992
			Pfkl					1417311_at	68337	Crip2	cysteine rich protein 2	0.00378824
	Prkcdbp							1451499_at	320405	Cadps2	Ca2+-dependent activator protein for secretion 2	0.00421732
			Prmt2					1449315_at	23965	Odz3	odd Oz/ten-m homolog 3 (Drosophila)	0.00448155
			Rspo2					1416844_at	15468	Prmt2	protein arginine N-methyltransferase 2	0.00496672
	Ryr1			Ryr1				1416379_at	55991	Panx1	pannexin 1	0.00588497
	Siat7e							1423559_at	16502	Kcnc1	potassium voltage gated channel, Shaw-related subfamily, member 1	0.00803615
		Sulf2						1449368_at	13179	Dcn	decorin	0.00863972
			Zcchc12					1437234_x_at	15468	Prmt2	protein arginine N-methyltransferase 2	0.0116433
TCx			Cabp1					1452253_at	50766	Crim1	cysteine rich transmembrane BMP regulator 1 (chordin like)	0.0122582
				Cadps2				1416997_a_at	15114	Hap1	huntingtin-associated protein 1	0.0123846
				Ca4				1419420_at	26938	St6galnac5	ST6 (alpha-N-acetyl-neuraminyl-2,3-beta-galactosyl-1,3)-N-acetylgalactosaminide alpha-2,6-sialyltransferase 5	0.0160379
			Col13a1					1425162_at	225998	Rorb	RAR-related orphan receptor beta	0.0202926
			Gpr88					1439148_a_at	18641	Pfkl	phosphofructokinase, liver, B-type	0.0341789
				Hhatl				1416007_at	20230	Satb1	special AT-rich sequence binding protein 1	0.0458704
				Jundp2				1422866_at	12817	Col13a1	collagen, type XIII, alpha 1	0.0464947
			Kcnc1					1451021_a_at	12224	Klf5	Kruppel-like factor 5	0.0473623
	Lxn							1418157_at	100046044 /// 13865	Nr2f1	nuclear receptor subfamily 2, group F, member 1 /// similar to COUP-TFI	0.0552803
			Nef3					1423085_at	13643	Efnb3	ephrin B3	0.0733942
	Rorb							1434802_s_at		Ntf3		0.123995
			Scn1a					1450350_a_at	81703	Jdp2	Jun dimerization protein 2	0.124408
			Scn4b					1427306_at	20190	Ryr1	ryanodine receptor 1, skeletal muscle	0.144184
OCx			Dcn					1448949_at	12351	Car4	carbonic anhydrase 4	0.250416
	Kl5		Klf					1417343_at	59095	Fxyd6	FXYD domain-containing ion transport regulator 6	0.281017
	Nr2f1							1424553_at	74770	Hhatl	hedgehog acyltransferase-like	0.312451
	Odz3		Odz3					1431611_a_at	54725	Cadm1	cell adhesion molecule 1	0.368878
				Satb1				1451620_at	227580	C1ql3	C1q-like 3	0.382497
								1418172_at	15199	Hebp1	heme binding protein 1	0.741078
								1453070_at		Pcdh17		0.752386
	Astrocytes	Oligodendrocytes	Neurons	None specific	Total
FMCx	3	1	12	3	23
TCx	3	1	9	0	13
OCx	1	0	1	1	5
	the remaining genes are co-enriched in several cell types.

## Sheet: Neuronal Subtypes
	Glu CGCx	Glu CGCx	Glu SSCx	GABA CGCx	GABA CGCx	GABA CGCx	GABA SSCx	None		Probe Set ID	Entrez Gene ID	Gene Symbol	Gene Title	p value
	CT6	YFPH	YFPH	G30	G42	GIN	G30	specific /		1417343_at	59095	Fxyd6	FXYD domain-containing ion transport regulator 6	1.04681e-11
	Layer 6	Layer 5	Layer 5-6	Layer 1-6	Layer 4-6	Layer 2-4	Layer 1-6	Not significant		1422520_at	18040	Nefm	neurofilament, medium polypeptide	3.47145e-11
FMCx								Adra1b		1418051_at	13848	Ephb6	Eph receptor B6	2.07392e-09
		C1ql3	C1ql3							1416008_at	20230	Satb1	special AT-rich sequence binding protein 1	2.86059e-09
	Crim1	Crim1								1423559_at	16502	Kcnc1	potassium voltage gated channel, Shaw-related subfamily, member 1	2.95957e-09
	Crip2	Crip2								1424525_at	225642	Grp	gastrin releasing peptide	9.5157e-09
	Efnb3	Efnb3								1420981_a_at	16911	Lmo4	LIM domain only 4	1.68461e-08
	Ephb6									1418172_at	15199	Hebp1	heme binding protein 1	2.14008e-08
	Fxyd6			Fxyd6			Fxyd6			1439148_a_at	18641	Pfkl	phosphofructokinase, liver, B-type	2.80794e-08
	Grp	Grp								1424553_at	74770	Hhatl	hedgehog acyltransferase-like	7.18683e-08
				Hap1		Hap1	Hap1			1421101_a_at	16826	Ldb2	LIM domain binding 2	8.70291e-08
	Hebp1	Hebp1	Hebp1							1449468_at	26938	St6galnac5	ST6 (alpha-N-acetyl-neuraminyl-2,3-beta-galactosyl-1,3)-N-acetylgalactosaminide alpha-2,6-sialyltransferase 5	1.53764e-07
								Igsf4a		1417311_at	68337	Crip2	cysteine rich protein 2	1.61354e-07
	Ldb2	Ldb2	Ldb2							1451739_at	12224	Klf5	Kruppel-like factor 5	1.92125e-07
	Lmo4	Lmo4	Lmo4							1455893_at	239405	Rspo2	R-spondin 2 homolog (Xenopus laevis)	4.38419e-07
								Nags		1418157_at	13865	Nr2f1	nuclear receptor subfamily 2, group F, member 1	6.34299e-07
								Ntf3		1451499_at	320405	Cadps2	Ca2+-dependent activator protein for secretion 2	4.71807e-06
								Panx1		1451620_at	227580	C1ql3	C1q-like 3	5.27031e-06
	Pfkl									1416997_a_at	15114	Hap1	huntingtin-associated protein 1	6.04607e-06
								Prkcdbp		1450121_at	20265	Scn1a	sodium channel, voltage-gated, type I, alpha	6.16075e-06
								Prmt2		1426951_at	50766	Crim1	cysteine rich transmembrane BMP regulator 1 (chordin like)	9.03246e-06
	Rspo2	Rspo2			Rspo2					1421255_a_at	29867	Cabp1	calcium binding protein 1	1.42895e-05
								Ryr1		1416503_at	17035	Lxn	latexin	2.62971e-05
		Siat7e								1437234_x_at	15468	Prmt2	protein arginine N-methyltransferase 2	7.15799e-05
								Sulf2		1449368_at	13179	Dcn	decorin	7.341e-05
								Tmeff2		1448949_at	12351	Car4	carbonic anhydrase 4	0.000108003
TCx								Arhgap9		1449315_at	23965	Odz3	odd Oz/ten-m homolog 3 (Drosophila)	0.000134344
			Cabp1							1431936_a_at	23956	Neu2	neuraminidase 2	0.000186303
				Cadps2			Cadps2			1423085_at	13643	Efnb3	ephrin B3	0.000945443
				Ca4						1450350_a_at	81703	Jundm2	Jun dimerization protein 2	0.00247749
								Col13a1		1425454_a_at	16159	Il12a	interleukin 12a	0.00311778
								Gpr88		1430388_a_at	72043	Sulf2	sulfatase 2	0.00663021
			Hhatl		Hhatl					1427306_at	20190	Ryr1	ryanodine receptor 1, skeletal muscle	0.0122109
								Ikbke		1426649_at	230157	Tmeff1	transmembrane protein with EGF-like and two follistatin-like domains 1	0.0192752
			Jundp2							1423771_at	109042	Prkcdbp	protein kinase C, delta binding protein	0.0322081
					Kcnc1					1425162_at	225998	Rorb	RAR-related orphan receptor beta	0.0402317
								Kcns1		1422929_s_at	53404	Atoh7	atonal homolog 7 (Drosophila)	0.0404521
								Lxn		1419810_x_at	216445	Arhgap9	Rho GTPase activating protein 9	0.0406323
								Mox2r		1417813_at	56489	Ikbke	inhibitor of kappaB kinase epsilon	0.0611586
			Nef3							1416379_at	55991	Panx1	pannexin 1	0.0798836
	Neu2		Neu2							1431611_a_at	54725	Igsf4a	cell adhesion molecule 1	0.0888936
								Rorb		1425230_at	217214	Nags	N-acetylglutamate synthase	0.101698
			Scn1a							1422183_a_at	11548	Adra1b	adrenergic receptor, alpha 1b	0.102165
OCx						Dcn				1422866_at	12817	Col13a1	procollagen, type XIII, alpha 1	0.174564
								Htr5b		1450803_at	18205	Ntf3	neurotrophin 3	0.216957
								Il12a		1460327_at	64378	Gpr88	G-protein coupled receptor 88	0.417279
								Ifr6		1421518_at	16538	Kcns1	K+ voltage-gated channel, subfamily S, 1	0.460029
						Klf5				1418301_at	54139	Irf6	interferon regulatory factor 6	0.507199
								Mab21|l		1421369_a_at	17116	Mab21l1	mab-21-like 1 (C. elegans)	0.541495
				Nr2f1			Nr2f1			1422196_at	15564	Htr5b	5-hydroxytryptamine (serotonin) receptor 5B	0.729659
		Odz3								1422191_at	57781	Mox2r	CD200 receptor 1	0.831166
					Satb1	Satb1
	Glu	GABA	None specific	Total
FMCx	12	1	9	24
TCx	5	3	8	17
OCx	1	4	4	9
	the remaining genes are co-enriched in several cell types.
