# Supplementary material for: Gene expression in the rat brain: High similarity but unique differences between frontomedial-, temporal- and occipital cortex
Source: BMC Neurosci. 2011 Jan 26;12:15. doi: 10.1186/1471-2202-12-15 (PMC3040714; doi:10.1186/1471-2202-12-15)
Supplement: Additional file 10 — Available knock-out mutants and transgenic lines. This file lists available mouse knock-out mutants and transgenic lines and resulting phenotypes for the regionally enriched cortex genes. [file 1471-2202-12-15-S10.XLS]

## Sheet: Additional file 11
Additional file 11. Available mouse knock-out mutants and transgenic lines and resulting phenotypes for the regionally enriched cortex genes
Gene ID	Gene Symbol	Lines available	Effect on CNS	Involved in cortical arealisation	KO	Transgenes
24173	Adra1b	KO and transgene	Yes		Locomotor & rewarding effects of psychostimulants and opiates dramatically decreased or suppressed, (Auclair A et al. 2002	Overexpr: central symptoms incl age-progressivee impaired mobility, neurodegeneration and susceptibility to epileptic seizure, (Yun J et al. 2003)
298744	Crim1	dominant-negative transgene	Yes			Shortened isoform--> severe phenotype multiple tissues; perinatal lethality, syndactyly, eye and kidney abnormalities. (Pennisi DJ et al. 2007)
360546	Efnb3	KO	Yes		Reduced shaft synapse formation in hippocampus, (Aoto J et al. 2007)
312275	Ephb6	KO			Compromised T cell function, (Luo H et al. 2004)
171101	Grp	receptor KOs	Yes		GRP-R-deficient mice: Abnormal social behaviour (Yamada K et al. 2000)
29430	Hap1	KO			Lethal due to depressed feeding activity after birth (Li SH et al. 2003)
25593	Hcrtr1
362051	Lmo4	CNS-specific KO + KO	Yes	Yes	CNS-specific KO --> Perturbation of cortical functional areas, (Huang Z et al. 2009). KO --> lethal, req for closure of anterior neural tube, (Lee SK et al. 2005)
365564	Atoh7	KO + LacZ-KO	Yes		KO --> lack an optic nerve and have severe retinal dysfunction, (Moshiri A et al. 2008). LacZ-reporter-KO --> smaller neurons in cochlear nucleus
312166	Cadps2	KO	Yes		Impaired cerebellar development and function, deficient in release of NT-3 and BDNF, (Sadakata T et al. 2007)
499431	Col13a1	heterozygous deletion mutant			Altered immune response in intestine (Tuomisto A et al. 2008)
64443	Gpr88	KO	Yes		Disrupted PPI, increased sensitivity to apomorphine-induced climbing and stereotypy and amphetamine-stimulated locomotor activity, (Logue SF et al. 2009)
116674	Jundp2	KO			Elevated numbers of white adipocytes and significant accumulation of lipid in the adipose tissue, (Nakade K et al. 2007)
59073	Lxn	KO	Yes		Reduced pain sensitivity, (Jin M et al. 2006)
309288	Rorb	KO	Yes		Motor and olfactory deficits, reduced anxiety and learned helplessness-related behaviours, significant increase in circadian period, (Masana MI et al. 2007)
315611	Scn4b	Overexpressing transgene	Yes			Induced neurite outgrowth, thickening of dendrites and increased density of dendritic spines in hippocampal primary neurons, (Oyama F et al. 2006)
364081	Irf6	Homozygous missense mutation				Hyperproliferative epidermis that fails to undergo terminal differentiation, resulting in soft tissue fusions, (Richardson RJ et al. 2006)
84410	Klf5	KO + overexpressing transgene			Marked deficiency in white adipose tissue development (Oishi Y et al. 2005)	Hyperkeratosis, follicle occlusion and epidermal erosions, (Sur I et al. 2006)
688394	Mab21l1	Embryonic antisense Knock-down	Yes		Severe defects in notochord, neural tube, organogenesis, vasculogenesis and axial turning, (Wong RL and KL Chow 2002)
81808	Nr2f1	Cortical KO + KO	Yes	Yes	KO: delayed axon myelination and increased dysmyelination in CNS, (Yamaguchi H et al. 2004). Cortical KO: massive expansion of frontal areas, including motor, to occupy most of the neocx, parallelled by marked compression of sensory areas to caudal Ocx. (Armentano M et al. 2007)
306451	Odz3	KO	Yes		Abnormalities in mapping ofipsilateral projections from eyes --> deficits when performing visually mediated behavioural tasks, (Leamey CA et al. 2007)
316164	Satb1	KO			Homozygous lethal, (Nie H et al. 2005)
References:
Aoto J, Ting P, Maghsoodi B, Xu N, Henkemeyer M, Chen L. 2007. Postsynaptic ephrinB3 promotes shaft glutamatergic synapse formation. J Neurosci. 27: 7508-7519.
Armentano M, Chou SJ, Tomassy GS, Leingartner A, O'Leary DD, Studer M. 2007. COUP-TFI regulates the balance of cortical patterning between frontal/motor and sensory areas. Nat Neurosci. 10: 1277-1286.
Auclair A, Cotecchia S, Glowinski J, Tassin JP. 2002. D-amphetamine fails to increase extracellular dopamine levels in mice lacking alpha 1b-adrenergic receptors: relationship between functional and nonfunctional dopamine release. J Neurosci. 22: 9150-9154.
Huang Z, Kawase-Koga Y, Zhang S, Visvader J, Toth M, Walsh CA, Sun T. 2009. Transcription factor Lmo4 defines the shape of functional areas in developing cortices and regulates sensorimotor control. Dev Biol. 327: 132-142.
Jin M, Ishida M, Katoh-Fukui Y, Tsuchiya R, Higashinakagawa T, Ikegami S, Arimatsu Y. 2006. Reduced pain sensitivity in mice lacking latexin, an inhibitor of metallocarboxypeptidases. Brain Res. 1075: 117-121.
Leamey CA, Merlin S, Lattouf P, Sawatari A, Zhou X, Demel N, Glendining KA, Oohashi T, Sur M, Fassler R. 2007. Ten_m3 regulates eye-specific patterning in the mammalian visual pathway and is required for binocular vision. PLoS Biol. 5: e241.
Lee SK, Jurata LW, Nowak R, Lettieri K, Kenny DA, Pfaff SL, Gill GN. 2005. The LIM domain-only protein LMO4 is required for neural tube closure. Mol Cell Neurosci. 28: 205-214.
Li SH, Yu ZX, Li CL, Nguyen HP, Zhou YX, Deng C, Li XJ. 2003. Lack of huntingtin-associated protein-1 causes neuronal death resembling hypothalamic degeneration in Huntington's disease. J Neurosci. 23: 6956-6964.
Logue SF, Grauer SM, Paulsen J, Graf R, Taylor N, Sung MA, Zhang L, Hughes Z, Pulito VL, Liu F, Rosenzweig-Lipson S, Brandon NJ, Marquis KL, Bates B, Pausch M. 2009. The orphan GPCR, GPR88, modulates function of the striatal dopamine system: a possible therapeutic target for psychiatric disorders? Mol Cell Neurosci. 42: 438-447.
Luo H, Yu G, Tremblay J, Wu J. 2004. EphB6-null mutation results in compromised T cell function. J Clin Invest. 114: 1762-1773.
Masana MI, Sumaya IC, Becker-Andre M, Dubocovich ML. 2007. Behavioral characterization and modulation of circadian rhythms by light and melatonin in C3H/HeN mice homozygous for the RORbeta knockout. Am J Physiol Regul Integr Comp Physiol. 292: R2357-2367.
Moshiri A, Gonzalez E, Tagawa K, Maeda H, Wang M, Frishman LJ, Wang SW. 2008. Near complete loss of retinal ganglion cells in the math5/brn3b double knockout elicits severe reductions of other cell types during retinal development. Dev Biol. 316: 214-227.
Nakade K, Pan J, Yoshiki A, Ugai H, Kimura M, Liu B, Li H, Obata Y, Iwama M, Itohara S, Murata T, Yokoyama KK. 2007. JDP2 suppresses adipocyte differentiation by regulating histone acetylation. Cell Death Differ. 14: 1398-1405.
Nie H, Maika SD, Tucker PW, Gottlieb PD. 2005. A role for SATB1, a nuclear matrix association region-binding protein, in the development of CD8SP thymocytes and peripheral T lymphocytes. J Immunol. 174: 4745-4752.
Oishi Y, Manabe I, Tobe K, Tsushima K, Shindo T, Fujiu K, Nishimura G, Maemura K, Yamauchi T, Kubota N, Suzuki R, Kitamura T, Akira S, Kadowaki T, Nagai R. 2005. Kruppel-like transcription factor KLF5 is a key regulator of adipocyte differentiation. Cell Metab. 1: 27-39.
Oyama F, Miyazaki H, Sakamoto N, Becquet C, Machida Y, Kaneko K, Uchikawa C, Suzuki T, Kurosawa M, Ikeda T, Tamaoka A, Sakurai T, Nukina N. 2006. Sodium channel beta4 subunit: down-regulation and possible involvement in neuritic degeneration in Huntington's disease transgenic mice. J Neurochem. 98: 518-529.
Pennisi DJ, Wilkinson L, Kolle G, Sohaskey ML, Gillinder K, Piper MJ, McAvoy JW, Lovicu FJ, Little MH. 2007. Crim1KST264/KST264 mice display a disruption of the Crim1 gene resulting in perinatal lethality with defects in multiple organ systems. Dev Dyn. 236: 502-511.
Richardson RJ, Dixon J, Malhotra S, Hardman MJ, Knowles L, Boot-Handford RP, Shore P, Whitmarsh A, Dixon MJ. 2006. Irf6 is a key determinant of the keratinocyte proliferation-differentiation switch. Nat Genet. 38: 1329-1334.
Sadakata T, Kakegawa W, Mizoguchi A, Washida M, Katoh-Semba R, Shutoh F, Okamoto T, Nakashima H, Kimura K, Tanaka M, Sekine Y, Itohara S, Yuzaki M, Nagao S, Furuichi T. 2007. Impaired cerebellar development and function in mice lacking CAPS2, a protein involved in neurotrophin release. J Neurosci. 27: 2472-2482.
Sur I, Rozell B, Jaks V, Bergstrom A, Toftgard R. 2006. Epidermal and craniofacial defects in mice overexpressing Klf5 in the basal layer of the epidermis. J Cell Sci. 119: 3593-3601.
Tuomisto A, Sund M, Tahkola J, Latvanlehto A, Savolainen ER, Autio-Harmainen H, Liakka A, Sormunen R, Vuoristo J, West A, Lahesmaa R, Morse HC, 3rd, Pihlajaniemi T. 2008. A mutant collagen XIII alters intestinal expression of immune response genes and predisposes transgenic mice to develop B-cell lymphomas. Cancer Res. 68: 10324-10332.
Wong RL, Chow KL. 2002. Depletion of Mab21l1 and Mab21l2 messages in mouse embryo arrests axial turning, and impairs notochord and neural tube differentiation. Teratology. 65: 70-77.
Yamada K, Wada E, Wada K. 2000. Male mice lacking the gastrin-releasing peptide receptor (GRP-R) display elevated preference for conspecific odors and increased social investigatory behaviors. Brain Res. 870: 20-26.
Yamaguchi H, Zhou C, Lin SC, Durand B, Tsai SY, Tsai MJ. 2004. The nuclear orphan receptor COUP-TFI is important for differentiation of oligodendrocytes. Dev Biol. 266: 238-251.
Yun J, Gaivin RJ, McCune DF, Boongird A, Papay RS, Ying Z, Gonzalez-Cabrera PJ, Najm I, Perez DM. 2003. Gene expression profile of neurodegeneration induced by alpha1B-adrenergic receptor overactivity: NMDA/GABAA dysregulation and apoptosis. Brain. 126: 2667-2681.
